# Supplementary material for: DHX9 interacts with APOBEC3B and attenuates the anti-HBV effect of APOBEC3B
Source: Emerg Microbes Infect. 2020 Feb 14;9(1):366–77. doi: 10.1080/22221751.2020.1725398 (PMC7033728; doi:10.1080/22221751.2020.1725398)
Supplement: Supplemental Material [file TEMI_A_1725398_SM3759.zip]

Archive with 2 entries (2 files):
- Supplement_Table_1.doc
- Supplement_Table_2.doc
